# Supplementary material for: HnRNPA2B1 Aggravates Inflammation by Promoting M1 Macrophage Polarization
Source: Nutrients. 2023 Mar 23;15(7):1555. doi: 10.3390/nu15071555 (PMC10096984; doi:10.3390/nu15071555)
Supplement: Supplementary file 1 [file nutrients-15-01555-s001.zip]

Archive with 1 entries (1 files):
- nutrients-2298862-supplementary.pdf
